# Supplementary material for: Arabidopsis AtRRP44A Is the Functional Homolog of Rrp44/Dis3, an Exosome Component, Is Essential for Viability and Is Required for RNA Processing and Degradation
Source: PLoS One. 2013 Nov 7;8(11):e79219. doi: 10.1371/journal.pone.0079219 (PMC3820695; doi:10.1371/journal.pone.0079219)
Supplement: Table S1 — rrp44a transmission in the selfed progeny of heterozygous rrp44a/+ mutants. (XLSX) [file pone.0079219.s005.xlsx]

## Sheet: Table S1
Table S1. rrp44a transmission in the selfed progeny of heterozygous rrp44a/+ mutants
Allele	rrp44a/rrp44a	rrp44a/+	+/+ (WT)	Number of seeds examined
rrp44a-1	0	0.56	0.44	98
rrp44a-2	0	0.49	0.51	114
rrp44a-3	0	0.65	0.35	114
