# Supplementary material for: Arabidopsis AtRRP44A Is the Functional Homolog of Rrp44/Dis3, an Exosome Component, Is Essential for Viability and Is Required for RNA Processing and Degradation
Source: PLoS One. 2013 Nov 7;8(11):e79219. doi: 10.1371/journal.pone.0079219 (PMC3820695; doi:10.1371/journal.pone.0079219)
Supplement: Table S2 — Germination of the selfed progeny of heterozygous rrp44a/+ mutants. (XLSX) [file pone.0079219.s006.xlsx]

## Sheet: Table S2
Table S2. Germination of the selfed progeny of heterozygous rrp44a/+ mutants
Allele	Number of seeds examined	Number of seeds germinated
Col-0	120	120 (100%)
rrp44a-1	120	118 (98.3%)
rrp44a-2	120	120 (100%)
rrp44a-3	100	100 (100%)
