# Supplementary material for: Arabidopsis AtRRP44A Is the Functional Homolog of Rrp44/Dis3, an Exosome Component, Is Essential for Viability and Is Required for RNA Processing and Degradation
Source: PLoS One. 2013 Nov 7;8(11):e79219. doi: 10.1371/journal.pone.0079219 (PMC3820695; doi:10.1371/journal.pone.0079219)
Supplement: Table S3 — Oligonucleotides used in this study. (XLSX) [file pone.0079219.s007.xlsx]

## Sheet: Table S3
Table S3. Oligonucleotides used in this study
Oligonucleotide	Sequence	Reference
SALK_037533_LP	ATCCAAAGGAGTACCAGGGTG	This work
SALK_037533_RP	ACGGCACATGCTTTATTTGTC	This work
SALK_141741_LP	ATGAGCCATTTCAATGCTTTG	This work
SALK_141741_RP	TTCAGTGTCCTTTGTCTGTGC	This work
SALK_051800_2_LP	TATGAGCCATTTCAATGCTTTG	This work
SALK_051800_2_RP	TTGGCACTCGTGAGTTCATTAC	This work
SAIL_804_F05-LP	TACAATTTGGGCAGCTACCAG	This work
SAIL_804_F05-RP	TTCAATTCTATGCCGCCTATG	This work
SALK_017934-LP	AAAAGGCAAACACATCAGTCG	This work
SALK_017934-RP	CCCGAAATAGCGCTTTAAAAG	This work
SALK_010765-LP	AGCTCCTCGAACCGACTTAAC	This work
SALK_010765-RP	TCATACTCAAATTCAGGTTTTGG	This work
LBa1	TGGTTCACGTAGTGGGCCATCG	-
LBb1.3	ATTTTGCCGATTTCGGAAC	-
SAIL_LB3	TAGCATCTGAATTTCATAACCAATCTCGATACAC	-
Probe-amiR_RRP44A-1	GAGGTATTCGCGTCGCTACTA	This work
Probe-amiR_RRP44A-2	CAGCACGCCTGTATACTCATA	This work
U6 probe	AGGGGCCATGCTA ATCTTCTC	This work
Probe1	GCAAAGGA TGGTGAGGGACGACG	[26]
Probe2	TCACTTCGAGTCACCGTCGACA	[26]
pGN-MCS-F	CTGCAAGGCGATTAAGTTG	This work
Kan-dBsmBI-R	GTATTTCGTCTTGCTCAGGCG	This work
Kan-dBsmBI-F	CGCCTGAGCAAGACGAAATAC	This work
pGN-Kan-R	GTGTCTCAAAATCTCTGATG	This work
Hpa-ocsP-F	GTTGTTAACATCTACAAATTGCC	This work
ocsP(-)BsaI-R	CCATCTTGATACCACAGGC	This work
ocsP(-)BsaI-F	GCCTGTGGTATCAAGATGG	This work
ocsP-bar-R	GTCGTTCTGGGCTCATAGCTCGTGATCTGAGTCC	This work
ocsP-bar-F	CTCAGATCACGAGCTATGAGCCCAGAACGACGCC	This work
ocsT-bar-R	AAGCAGGACTCTAGGGTCAGATTTCGGTGACGGG	This work
bar-ocsT-F	GTCACCGAAATCTGACCCTAGAGTCCTGCTTTAA	This work
Hpa-ocsT-R	GTTGTTAACGGCCCACATACACCAAAAA	This work
bar-dBsmBI-R	GCGGGGGGACACGTACACG	This work
bar-dBsmBI-F	CGTGTACGTGTCCCCCCGC	This work
ocsT-dBsmBI-R	ATCATAGGCATCTCGCATA	This work
ocsT-dBsmBI-F	TATGCGAGATGCCTATGAT	This work
pGN-LB-F	AGCGCCTTTGCCCACAAC	This work
Bar-dSacII-F	TATGCCCCCCGTGGCATGCTGCGG	This work
Bar-dSacII-R	CAGCATGCCACGGGGGGCATATCC	This work
Bar-dSaldBsmB-F	GTCTACCGTGTACGTTTCCCCCCGCC	This work
Bar-dSaldBsmB-R	GGGGAAACGTACACGGTAGACTCGGCCG	This work
pGN-Hpa-R	CTGGCGTAATAGCGAAGAG	This work
ocsT-410R	GGTGTGTCGTAGATACTAG	This work
CAB3-Pro-F	AAATCAAGAGAAAATGTGATTCTCGG	This work
CAB3-Pro-R	TGAAACTTTTTGTGTTTTTTTTTTTTTTTG	This work
Kpn-CAB3Pro-F	GTTGGTACCAAATCAAGAGAAAATGTGATTCTC	This work
CAB3P-24R	TGTTATCCACATATCGTATG	This work
CAB3P-26F	CATACGATATGTGGATAACA	This work
CAB3P-55R	GCAATTTCTCAGCTTTGGG	This work
CAB3P-57F	CCCAAAGCTGAGAAATTGC	This work
CAB3P-58R	CTCACACATCAATTCACCC	This work
CAB3P-60F	GGGTGAATTGATGTGTGAG	This work
CAB3P-129R	AAGCATTTCCAGACCACAT	This work
CAB3P-131F	ATGTGGTCTGGAAATGCTT	This work
Xho-CAB3Pro-R	TTCTCGAGGATTGAAAATGGTTAGGTAGG	This work
6b-Ter-F1	TGTGCTTTGGATCTCTGTTATTTTTCGTGTTTCCAATGTCATCTAGTAACGAAATAAATACGTTATCTTC	This work
6b-Ter-R1	AGCAACACCCATGATGGGTGGTGATGTTTTCCGAAAAAATTCCCTGCTTTTAGACGAAGATAACGTATTT	This work
Xba-6b-Ter-F2	TTTCTAGATTCCCTTCGACGACTCCTAATAAAGTCGCATAATCTATGAGAGTGTGCTTTGGATCTC	This work
Sac-6b-Ter-R2	TGAGCTCAGATTGTTACCAGGCTAGATTCGAAAACTGCAAGCAACACCCATGAT	This work
Xho-MASS-GUS-F	TTCTCGAGAAGGAGATATAACAATGGCTTCCTCCCCAACTTTGTACAAAAAAG	This work
Xba-GUS-R	TTTCTAGATTATTGTTTGCCTCCCTGC	This work
Sal-MIR390a-F	GTTGTCGACTATAGGGGGGAAAAAAAGGTAGTC	This work
Spe-MIR390a-R	TACTAGTGAGACTAAAGATGAGATCTAATCTG	This work
Bsa-390F	GAGACCGTTGTTGGTCTCTCATTGGCTCTTCTTACTAC	This work
Bsa-390R	GAGACCAACAACGGTCTCTTACAGATTCTTCTCTACTTTG	This work
HindIII-pSoup-F	CAAGCTTGAGTATTCTATAGT	This work
SpecR-Pro-R	AAACATGTCATACACGGTGCCTGACTGC	This work
SpecR-Ter-F	TCGGCAAATAAATGGAAGCCGGCGGCACC	This work
NdeI-pSoup-R	CCATATGAATTTCGTGTAGTGG	This work
pSoup-SpecR-F	GGCACCGTGTATGACATGTTTTTTTGGGGTAC	This work
pSoup-SpecR-R	CGGCTTCCATTTATTTGCCGACTACCTTGG	This work
390amiR_RRP4_2-F	GTTGGTCTCCTGTATAGTTGCGTACTTCAGCACAAATGATGATCACATTCGTTATCTA	This work
390amiR_RRP4_2-R	GTTGGTCTCCAATGTAATTGCGTATTTCAGCACAAAAAAAATAGATAACGAATGTGATC	This work
390amiR_RRP4_3-F	GTTGGTCTCCTGTATATTCCGCATATTGCGTTCATATGATGATCACATTCGTTATCTA	This work
390amiR_RRP4_3-R	GTTGGTCTCCAATGTACTCCGCATCTTGCGTTCATAAAAAATAGATAACGAATGTGATC	This work
390amiR_RRP41_1-F	GTTGGTCTCCTGTATCTAAAGTTTATGCAGCCCGGATGATGATCACATTCGTTATCTA	This work
390amiR_RRP41_1-R	GTTGGTCTCCAATGTCCAAAGTTTGTGCAGCCCGGAAAAAATAGATAACGAATGTGATC	This work
390amiR_RRP41_3-F	GTTGGTCTCCTGTATTTCGGTTAATATGCAGGCTTATGATGATCACATTCGTTATCTA	This work
390amiR_RRP41_3-R	GTTGGTCTCCAATGTTCCGGTTAAGATGCAGGCTTAAAAAATAGATAACGAATGTGATC	This work
390amiR_RRP44A_1-F	GTTGGTCTCCTGTATAGTAGCGACGCGAATACCTCATGATGATCACATTCGTTATCTA	This work
390amiR_RRP44A_1-R	GTTGGTCTCCAATGTAATAGCGACCCGAATACCTCAAAAAATAGATAACGAATGTGATC	This work
390amiR_RRP44A_2-F	GTTGGTCTCCTGTATATGAGTATACAGGCGTGCTGATGATGATCACATTCGTTATCTA	This work
390amiR_RRP44A_2-R	GTTGGTCTCCAATGTACGAGTATAAAGGCGTGCTGAAAAAATAGATAACGAATGTGATC	This work
390amiRgus-2-F	GTTGGTCTCCTGTATGTTCGGCGTGGTGTAGACTAATGATGATCACATTCGTTATCTA	This work
390amiRgus-2-R	GTTGGTCTCCAATGTGCTCGGCGTTGTGTAGACTAAAAAAATAGATAACGAATGTGATC	This work
F_44A-CDS_pOH016	ACTAGTGGATCCCCCGGGATGTTGCAGAGCAAAGTTTTC	This work
R_44A-CDS_pOH016	AATTACATGACTCGAGTTACAAGAGAGTGAGTTGGA	This work
F_SmaI_44BCDS	CCCCGGGATGAAGAGTGCGTCGTCGGAAC	This work
R_44BCDS_pOH022	CGCGTCGACCTAATAGTATGAACTCATGTAGAGCC	This work
F_p415_cAt44A	TCCCGGGATGATCTTAGTAGTCAAGTTGGCTGGC	This work
R_p415_cAt44A	CAAGAGAGTGAGTTGGAGTTTCGG	This work
F_RRP44A_3HA	CCGAAACTCCAACTCACTCTCTTGTACCCATACGATGTTCCAGATTACGCCTATCCTTATGACGTCCCT	This work
R_3HA_RRP44A_XhoI	GACTCGAGTTAAGCGTAATCTGGAACATCGTATGGGTAAGCGTAATCAGGGACGTCATAAGGATAGGC	This work
qRRP4(3rd)_F	CTTGTCTATGTACGCACCTTGC	This work
qRRP4(3rd)_R	CACGGCCTACCACAATATCC	This work
qRRP41(90)_F	GACAAAGTGTCACTCCTTCAGATG	This work
qRRP41(90)_R	GCAATTGCCTTGCAACCT	This work
qRRP44A-3'_F	TGGTTTTATAGTATTTGTCCCCAAG	This work
qRRP44A-3'_R	GCTTCTCCTCATCAACATACCA	This work
qMRP_F	TCGGCGGAGAGACCACAT	[10]
qMRP_R	CTTGCGGTGGAGAGATTCAAA	[10]
qsnoRNA31_F	GCAAAATTAATCTAATCCAACACTTGAT	[10]
qsnoRNA31_R	TGGAGATGCACATAGTATCTCTCAGA	[10]
qPCR_F_5g11090	GCGATGACTAATTCGCTGGT	This work
qPCR_R_5g11090	AGCTCTTCTCACCCACTCTCC	This work
qAt5g11090-3'_F	TCGTGTCCCGTCAAGTCAAC	[10]
qAt5g11090-3'_R	CGACGGATAATGGCAAACAA	[10]
qPCR_F_5g27720_Up	GCAGATGGTGTGCCTCTTGT	This work
qPCR_R_5g27720_Up	AAGTGGGTCAACATTCTGGTCA	This work
qPCR_F_5g27720	GAGGAGAAGACACGCACAGA	This work
qPCR_R_5g27720	ATCCACACCACGTCCTCTTC	This work
qTCV_20_F	GTGGCGTACCAGTGTTACAATC	This work
qTCV_20_R	GCCAGGGGTCCAAAATTC	This work
EF1α_F 3'-integrity	GACTCTCTTATGGTTTTCTTTGGTTC	This work
EF1α_R 3'-integrity	GGAGGGAGAGAGAAAGTCACAG	This work
