# Supplementary material for: Arabidopsis AtRRP44A Is the Functional Homolog of Rrp44/Dis3, an Exosome Component, Is Essential for Viability and Is Required for RNA Processing and Degradation
Source: PLoS One. 2013 Nov 7;8(11):e79219. doi: 10.1371/journal.pone.0079219 (PMC3820695; doi:10.1371/journal.pone.0079219)
Supplement: Table S4 — Plasmids used in this work. (XLSX) [file pone.0079219.s008.xlsx]

## Sheet: Table S4
Tabel S4. Plasmids used in this work
Name	Description	Reference
pWAT0000	pGreenII0000 deriviate	This work
pWAT2	pWAT0000 deriviate containing a glufosinate ammonium resistance gene under controls of an ocs promoter and an ocs terminator	This work
pWAT208	pWAT2 deriviate containing a mesophyll-specific CAB3 promoter and an Agrobacterium 6b terminator	This work
pWAT208-MASS-GUS	pWAT208 deriviate	This work
pWAT208-MIR390Bsa	pWAT208 deriviate	This work
pSoup-Spec	A helper plasmid pSoup deriviate	This work
pNK009	pWAT208-MIR390Bsa_RRP4_2 (For the expression of amiR_RRP4-2)	This work
pNK010	pWAT208-MIR390Bsa_RRP4_3 (For the expression of amiR_RRP4-3)	This work
pNK011	pWAT208-MIR390Bsa_RRP41_1 (For the expression of amiR_RRP41-1)	This work
pNK012	pWAT208-MIR390Bsa_RRP41_3 (For the expression of amiR_RRP41-3)	This work
pNK013	pWAT208-MIR390Bsa_RRP44A_1 (For the expression of amiR_RRP44A-1)	This work
pNK014	pWAT208-MIR390Bsa_RRP44A_2 (For the expression of amiR_RRP44A-2)	This work
pNK015	pWAT208-MIR390Bsa_GUS-2 (For the expression of amiR_GUS-2)	This work
pOH016	p415ADH-AtRRP44A	This work
pOH022	p414ADH-AtRRP44B	This work
pOH001.3	p415ADH-AtRRP44AHA	This work
pBS3269	[pFL36] lys2Δ: DIS3wT-TEV-PA	[21]
pTCV-t1d1	-	[47]
